# Supplementary material for: A simplified function-first method for the discovery and optimization of bispecific immune engaging antibodies
Source: PLoS One. 2023 Jun 22;18(6):e0273884. doi: 10.1371/journal.pone.0273884 (PMC10286961; doi:10.1371/journal.pone.0273884)
Supplement: S2 Table — (XLSX) [file pone.0273884.s003.xlsx]

## Sheet: Primers
Primer Name	Sequence	Description
BITE-linker-seq-F	CCTTGGAGGAGGCGGAAGTC	Binds to linker domain of BITE fragments, used for colony PCR
NeonGreen-seq-R	TCGAAGTCCACGCCGTTGATG	Binds to NeonGreen Sequence, used for colony PCR
BITE-seq-R	TGCGAAGACCCAAGGTCCCCAAGCTTACTGGATGGTGGGAAG	Universal EGFRvIII reverse sequence. Used to amplify the scFv
F263-to-pBITE-F	GACAGAAGACCTAGGAGATGTGCAGCTTCAGGAGTCG	Binds to F263, used to amplify the scFv
F265-to-pBITE-F	GACAGAAGACCTAGGACAGATCCAGTTGGTGCAGTCT	Binds to F265, used to amplify the scFv
F269-to-pBITE-F	GACAGAAGACCTAGGAGAGGTCCAGCTGCAACAG	Binds to F269, used to amplify the scFv
F271-to-pBITE-F	GACAGAAGACCTAGGAGATGTGCAGCTTCAGGAGTCA	Binds to F271, used to amplify the scFv
F263-to-pBITE-R	TGCGAAGACCCAAGGTTTTATTTCCAGTTTGGTCCCCCCTCCG	Binds to F263, used to amplify the scFv
F265-to-pBITE-R	TGCGAAGACCCAAGGTTTGATTTCCAGCTTGGTGCCTCCACC	Binds to F265, used to amplify the scFv
F269-to-pBITE-R	TGCGAAGACCCAAGGTTTTATTTCCAACTTTGTCCCCGAGC	Binds to F269, used to amplify the scFv
F271-to-pBITE-R	TGCGAAGACCCAAGGCCCAAGCTTACTGGATGGTGGGAAGATGGA	Binds to F271, used to amplify the scFv
BM-seq-link-F	CCTTGGAGGAGGCGGAAGTC	For sequencing the BM plasmid in second position, for CD3 scFv inserts this binds forward to the linker sequence between the two scFvs
